# Supplementary material for: ARID1A promotes genomic stability through protecting telomere cohesion
Source: Nat Commun. 2019 Sep 6;10:4067. doi: 10.1038/s41467-019-12037-4 (PMC6731242; doi:10.1038/s41467-019-12037-4)
Supplement: Supplementary file 10 — Source Data [file 41467_2019_12037_MOESM10_ESM.xlsx]

## Sheet: Figure 1e
			Distance between chromosomal arms (um)
		Figure 1e
			Number	RMG1	OVCA429	VOA4841	OVISE	OVTOKO	SKOV3	TOV21G	XOVA295
			1	1.706	1.765	1.031	1.752	1.597	2.757	3.738	1.443
			2	1.015	1.546	1.096	1.134	1.418	1.313	3.704	2.68
			3	0.928	1.241	0.928	2.478	3.714	3.027	2.131	1.858
			4	0.95	1.762	0.66	1.134	1.632	3.483	1.428	1.139
			5	0.66	1.63	0.785	2.27	1.152	4.404	5.226	1.533
			6	1.387	2.187	0.75	0.831	2.695	5.079	1.446	1.522
			7	1.115	1.827	1.134	0.515	1.216	2.773	2.023	0.922
			8	1.383	2.373	0.515	1.665	2.409	3.003	1.266	2.93
			9	1.153	1.961	0.231	2.103	3.278	3.238	1.581	2.602
			10	0.95	1.8	1.021	1.458	3.658	3.045	0.903	1.432
			11	1.387	1.665	0.887	2.031	4.571	4.022	3.452	1.487
			12	1.61	1.546	0.887	1.241	3.866	2.929	1.313	1.752
			13	2.075	1.443	0.66	3.371	2.305	2.102	2.043	1.762
			14	1.241	0.825	0.875	0.619	2.082	2.495	2.243	1.749
			15	1.756	2.046	0.933	1.937	1.818	2.509	1.266	1.254
			16	1.546	1.678	0.85	3.094	3.458	3.288	1.182	1.202
			17	1.304	2.355	0.933	1.387	1.348	2.259	1.418	1.844
			18	0.825	1.803	1.166	1.304	1.212	4.214	3.677	2.072
			19	1.356	1.533	1.241	2.263	1.359	1.216	5.178	1.139
			20	1.487	2.261	1.051	1.061	1.79	2.844	2.224	1.501
			21	1.533	1.824	0.831	1.501	2.072	2.589	1.328	1.574
			22	1.254	2.064	0.973	1.501	2.466	2.259	2.458	1.522
			23	1.031	1.856	0.928	5.118	2.285	2.729	5.194	2.585
			24	1.443	2.125	0.722	0.95	2.102	4.021	5.268	2.153
			25	1.175	1.387	1.402	3.32	3.162	3.037	0.614	1.375
			26	0.887	1.522	0.831	1.678	2.426	2.176	6.357	1.945
			27	0.583	2.153	1.383	2.085	1.829	1.428	1.726	1.8
			28	1.402	1.649	1.115	1.402	2.222	2.332	1.72	0.692
			29	1.031	1.476	1.175	1.166	2.123	3.079	1.407	1.237
			30	1.153	2.351	0.743	2.27	2.222	4.953	3.21	1.436
			31	1.036	1.959	0.66	1.765	1.418	2.531	4.634	0.928
			32	1.139	1.546	0.881	1.134	1.644	2.231	0.995	1.61
			33	2.337	1.546	1.254	1.653	1.515	3.934	2.945	1.678
			34	0.875	1.8	1.031	5.703	2.644	2.169	1.843	1.98
			35	0.978	1.051	1.356	2.952	1.693	2.243	1.216	2.062
			36	1.56	1.856	0.66	1.344	2.744	2.131	1.693	4.526
			37	1.254	1.961	1.031	1.432	1.862	2.575	2.18	1.476
			38	1.11	1.78	0.729	1.945	1.906	2.14	3.155	1.969
			39	1.375	1.762	0.933	2.99	1.212	1.407	3.077	1.533
			40	0.619	1.5	1.166	1.98	1.821	3.571	2.308	1.465
			41	1.383	1.691	1.051	2.864	2.082	3.194	4.285	4.211
			42	1.304	2.175	1.665	1.202	2.147	3.138	1.922	2.087
			43	1.858	1.076	1.115	1.6	1.72	2.689	3.162	1.824
			44	1.34	1.749	1.844	4.404	2.443	2.773	5.032	1.728
			45	1.432	1.32	1.312	1.254	2.14	2.147	1.22	1.614
			46	0.973	1.827	1.432	0.928	2.786	2.206	3.677	1.246
			47	1.827	1.706	0.978	1.533	1.436	3.146	1.403	1.7
			48	1.706	1.546	1.241	5.118	4.786	1.818	1.744	1.867
			49	1.304	2.125	0.922	2.583	2.748	1.767	1.116	0.933
			50	1.139	2.046	1.344	2.213	5.05	1.714	2.859	1.031
			51	1.574	2.444	1.096	5.855	3.332	1.919	1.726	2.167
			52	1.458	1.501	1.752	1.246	1.632	2.744	1.578	1.207
			53	1.7	1.762	1.501	0.875	1.055	4.21	1.436	1.937
			54	1.476	1.956	0.973	1.292	2.71	1.152	0.931	1.835
			55	1.458	2.103	0.652	1.678	1.764	1.854	1.898	1.574
			56	1.63	2.175	1.533	4.555	1.578	3.642	1.717	1.32
			57	1.7	0.933	1.304	0.722	1.317	6.414	1.943	3.735
			58	0.526	2.371	1.134	1.662	2.29	2.873	2.325	1.175
			59	1.844	2.206	1.762	1.031	2.131	1.266	1.01	2.894
			60	1.166	1.56	1.487	1.258	2.543	5.048	1.212	1.115
			61	1.432	1.678	1.487	1.577	4.934	3.032	1.116	4.77
			62	1.175	1.465	0.881	1.254	1.764	1.418	2.748	2.997
			63	1.32	1.918	1.175	1.34	2.03	1.528	1.152	3.14
			64	1.383	1.858	1.892	1.765	1.729	1.767	1.446	2.165
			65	1.824	2.145	1.32	1.241	2.432	1.666	2.773	1.476
			66	1.577	1.254	1.402	1.304	1.249	6.856	1.143	1.918
			67	1.546	1.577	1.34	1.237	3.345	1.767	1.632	1.918
			68	1.856	2.125	1.076	1.649	3.12	1.94	1.129	2.546
			69	1.34	1.32	1.383	0.95	3.092	1.93	1.829	1.762
			70	1.487	1.961	1.096	1.096	2.358	5.276	1.111	3.596
			71	1.387	2.61	1.824	1.465	3.737	1.857	1.436	2.608
			72	1.546	1.63	1.6	1.432	3.072	2.991	1.821	2.075
			73	1.8	1.716	1.7	1.678	1.818	0.707	0.903	1.241
			74	1.56	1.546	2.025	2.517	3.344	2.123	1.328	1.051
			75	1.6	1.402	1.458	2.916	2.243	3.09	1.111	1.344
			76	1.752	2.087	1.237	1.34	2.162	3.944	1.152	1.8
			77	1.577	1.487	2.046	2.062	2.259	5.159	1.436	1.015
			78	1.134	1.34	1.546	1.031	3.037	3.072	3.455	1.762
			79	1.662	1.402	1.969	0.973	4.063	1.216	1.266	1.969
			80	1.765	2.125	2.072	1.614	1.446	1.374	1.093	1.458
			81	1.6	2.002	1.258	0.652	4.362	1.764	1.278	1.533
			82	1.443	1.649	1.774	1.076	5.131	3.172	1.672	1.901
			83	1.076	1.969	1.7	1.32	3.743	4.465	2.587	0.928
			84	1.11	1.015	1.577	1.134	3.846	2.185	2.835	1.55
			85	1.202	1.487	0.85	2.739	1.693	3.079	1.182	3.005
			86	1.292	1.34	1.432	3.555	1.821	4.573	1.143	1.34
			87	1.487	2.676	1.465	1.827	2.476	2.894	1.471	2.45
			88	1.275	1.237	1.678	1.134	2.131	2.072	1.829	1.254
			89	2.002	1.895	1.501	0.722	2.575	2.674	1.919	1.447
			90	2.031	1.959	2.033	0.722	2.159	3.552	1.446	1.443
			91	1.312	1.237	2.046	0.627	1.681	3.759	2.358	1.344
			92	1.678	1.32	1.6	1.292	1.714	2.364	1.578	1.32
			93	1.8	1.458	0.933	1.134	1.629	2.121	4.385	1.432
			94	1.207	1.649	1.32	1.402	1.518	2.735	1.359	1.665
			95	1.031	1.34	1.983	1.076	1.666	1.152	2.045	1.61
			96	1.61	1.6	1.522	1.533	1.767	1.491	1.374	1.945
			97	1.458	1.98	1.402	1.036	0.903	7.746	1.862	1.662
			98	1.237	1.969	1.969	1.55	1.767	3.582	1.568	1.824
			99	1.096	1.614	1.7	1.443	1.266	1.744	2.236	1.63
			100	1.166	1.207	1.036	1.096	2.401	1.726	1.446	2.814
			101	1.153	1.522	1.139	1.574	1.644	2.908	1.491	1.678
			102	0.887	1.031	1.57	1.447	3.823	4.182	1.94	2.404
			103	2.046	1.134	1.6	0.922	2.71	2.634	1.502	0.619
			104	1.706	1.207	1.476	2.062	1.403	1.72	1.961	1.827
			105	1.577	1.241	0.729	0.831	2.428	2.279	1.644	1.752
			106	1.443	1.036	1.756	1.824	1.374	1.578	1.729	1.207
			107	2.221	0.933	2.167	1.678	2.236	1.03	1.403	1.015
			108	1.665	2.27	1.983	1.691	4.201	2.384	1.714	1.031
			109	0.933	2.204	2.493	1.443	1.542	1.436	2.401	1.139
			110	0.973	1.926	1.304	2.062	2.08	3.597	1.807	1.728
			111	1.344	1.447	1.662	0.922	4.43	2.971	1.629	1.344
			112	1.254	1.443	1.78	0.66	2.356	4.077	2.343	2.115
			113	2.268	1.076	1.665	0.978	1.428	2.806	1.457	1.577
			114	1.458	1.432	0.928	0.831	2.426	2.644	1.359	1.237
			115	0.928	1.678	0.95	1.096	3.649	3.138	3.039	0.922
			116	1.375	1.653	1.275	1.166	3.335	4.385	1.182	1.175
			117	1.34	2.085	1.8	1.501	2.401	4.527	2.846	1.465
			118	1.387	1.665	1.275	1.153	1.693	2.236	1.515	1.678
			119	0.743	1.546	2.261	1.6	1.821	2.377	1.129	1.387
			120	1.546	2.221	1.653	1.533	2.045	1.821	1.074	1.487
			121	2.072	2.371	1.487	1.57	1.666	2.426	1.446	1.61
			122	1.858	1.756	1.34	1.432	3.748	3.111	2.945	1.383
			123	1.237	1.383	1.6	1.63	1.843	7.943	2.71	1.11
			124	2.187	1.292	1.031	2.221	2.945	1.99	4.472	1.258
			125	1.036	1.202	1.202	1.752	2.915	5.241	2.364	1.546
			126	1.246	1.246	1.752	1.546	3.155	2.72	1.581	2.561
			127	1.031	1.756	1.134	1.344	2.303	2.303	1.088	1.383
			128	1.57	1.844	1.375	1.051	1.446	1.854	0.903	1.344
			129	1.476	1.765	1.166	1.436	2.222	3.027	1.317	1.031
			130	1.458	1.036	1.34	2.23	2.428	4.798	3.302	1.61
			131	1.344	1.487	1.756	1.926	1.887	3.288	2.729	2.046
			132	1.649	1.533	2.508	1.036	1.943	4.674	2.02	1.824
			133	1.867	1.175	2.175	1.678	2.786	1.568	1.457	2.289
			134	1.752	1.8	1.237	0.933	1.821	1.644	1.738	1.749
			135	1.678	1.487	1.762	1.63	2.358	2.509	3.899	1.546
			136	1.926	1.937	2.041	0.973	2.082	3.118	4.385	1.706
			137	1.304	1.34	0.973	0.933	3.737	2.243	2.622	1.6
			138	2.305	2.407	1.402	0.515	1.597	2.364	2.634	1.716
			139	1.533	3.065	1.258	1.34	2.667	6.676	1.317	1.546
			140	1.344	1.983	1.662	0.881	5.314	1.657	1.515	1.752
			141	0.95	1.166	1.901	1.34	2.14	1.72	3.077	1.32
			142	1.653	1.774	1.969	1.32	1.581	1.528	1.317	1.533
			143	1.756	2.002	1.858	1.844	2.695	2.626	2.718	1.63
			144	2.041	1.827	1.32	0.831	2.27	1.317	4.248	1.344
			145	1.835	2.739	1.574	1.134	2.185	1.916	4.201	1.577
			146	2.064	0.692	1.32	0.825	3.003	6.008	1.829	1.383
			147	1.166	3.046	1.387	3.276	2.432	2.525	4.608	1.937
			148	1.356	1.858	1.344	1.061	1.428	3.162	2.236	1.756
			149	1.443	1.956	1.096	2.002	7.858	4.536	2.509	1.546
			150	2.054	1.662	2.407	2.337	2.409	2.543	5.872	1.63
			151	1.051	1.824	1.241	2.952	2.984	2.808	2.46	2.087
			152	0.831	1.56	1.036	1.649	1.829	0.863	2.224	0.805
			153	1.031	2.373	1.614	2.66	2.072	1.407	3.172	1.344
			154	1.465	1.756	1.237	2.041	2.123	2.072	2.432	1.487
			155	1.436	2.002	1.546	1.824	2	5.111	1.693	1.11
			156	1.6	1.78	1.827	2.997	2.332	1.862	1.22	2.317
			157	1.858	1.55	1.476	1.175	2.779	4.849	1.644	1.458
			158	1.11	3.075	1.275	3.445	2.72	5.214	1.571	1.662
			159	1.34	1.881	1.153	3.59	2.224	3.138	3.846	1.835
			160	1.756	1.716	1.241	2.602	3.686	2.555	2.634	1.892
			161	1.292	1.275	0.978	1.662	4.983	2.644	2.718	2.398
			162	0.887	2.087	1.533	1.344	2.043	2.549	1.862	1.956
			163	1.604	2.225	1.241	1.969	1.418	2.727	2.27	1.665
			164	3.065	1.57	1.937	1.34	1.862	2.501	3.996	1.57
			165	0.825	1.258	1.402	1.614	1.249	2.844	3.162	1.522
			166	1.175	2.483	0.66	1.031	3.513	2.748	1.502	1.614
			167	1.752	1.246	1.901	2.38	2.377	1.515	1.293	2.103
			168	0.805	1.432	1.447	1.344	2.426	2.206	2.607	2.085
			169	1.402	2.033	2.221	2.213	1.943	1.961	1.436	1.356
			170	1.202	1.63	1.983	1.432	2.674	1.619	3.98	1.56
			171	1.61	1.487	1.8	1.991	1.922	2.29	1.578	1.969
			172	1.275	3.235	1.752	1.356	2.131	2.243	1.578	1.258
			173	1.304	2.476	1.458	2.888	1.821	1.807	1.787	2.751
			174	1.57	1.207	1.765	1.134	1.984	1.446	1.01	2.277
			175	2.478	1.765	1.991	1.175	2.033	2.557	2.779	3.3
			176	1.691	1.716	1.926	3.156	1.644	1.919	3.142	1.8
			177	1.574	1.207	1.432	2.251	2.206	2.14	1.143	2.289
			178	1.153	2.025	1.57	1.344	1.313	1.961	1.428	1.383
			179	2.221	1.031	1.175	1.241	1.951	2.748	3.136	1.237
			180	1.614	1.678	1.166	1.447	2.243	1.414	1.015	2.064
			181	1.487	1.867	1.237	2.785	2.626	2.983	2.626	2.903
			182	1.32	1.501	1.78	1.465	2.589	1.764	1.233	2.277
			183	1.665	1.728	1.649	1.175	1.764	1.359	4.022	2.814
			184	1.139	1.254	1.895	0.95	1.619	1	1.313	2.125
			185	1.649	1.476	1.237	1.577	2.169	3.215	2.082	2.046
			186	1.57	2.175	1.937	0.831	1.916	1.767	1.568	1.465
			187	1.8	1.691	1.706	1.706	2.332	1.355	0.995	1.432
			188	1.665	1.716	1.844	1.8	1.446	1.538	0.931	1.918
			189	1.7	2.125	1.383	2.766	2.123	1.286	1.313	1.443
			190	1.574	1.6	1.436	1.991	2.343	1.657	1.457	1.752
			191	1.246	1.662	1.63	1.34	3.057	2.176	0.931	2.145
			192	1.031	2.474	1.153	0.928	2.325	1.79	1.502	1.402
			193	1.387	3.101	1.678	1.8	1.619	1.328	1.233	1.24
			194	1.175	1.8	1.443	1.237	2.123	2.458	1.502	2.493
			195	1.614	2.175	1.254	1.959	2.817	4.664	1.545	1.258
			196	1.344	2.103	2.041	2.433	1.744	2.123	2.08	2.459
			197	1.577	1.691	1.678	1.574	1.943	1.717	0.931	2.903
			198	0.75	2.175	1.061	1.546	2.285	3.003	1.446	1.447
			199	0.922	1.533	1.258	0.928	4.445	2.533	1.961	1.901
			200	1.153	2.916	1.662	1.57	1.738	1.01	2.323	1.458
			201	1.961	3.032	1.533	1.153	1.984	1.862	2.509	1.458
			202	1.134	2.167	1.447	1.134	1.428	2.432	2.401	1.835
			203	1.577	1.918	1.895	1.237	1.518	1.578	1.178	2.145
			204	1.6	1.402	1.202	4.667	1.313	1.906	1.088	1.867
			205	1.061	1.237	1.8	1.241	2.206	3.335	1.143	1.202
			206	1.383	2.864	1.895	1.6	3.362	2.29	3.951	2.115
			207	1.134	2.184	1.096	1.969	3.234	3.749	1.821	2.38
			208	1.036	1.991	0.875	1.383	1.992	2.651	1.629	5.686
			209	1.476	1.476	1.56	2.184	1.729	1.093	1.313	1.465
			210	1.436	2.851	1.036	1.665	1.717	1.807	0.909	1.8
			211	1.031	1.356	1.275	3.075	1.798	3.215	1.829	0.743
			212	1.577	2.776	1.304	1.662	3.264	2.147	2.426	1.835
			213	1.076	1.756	1.175	2.072	1.843	4.247	2.043	2.724
			214	1.175	2.167	1.402	1.756	1.821	2.667	1.328	1.533
			215	1.649	1.031	1.175	2.064	1.829	2.364	1.857	2.046
			216	1.63	1.918	1.959	4.349	1.992	1.79	0.714	1.465
			217	1.432	1.175	1.765	2.45	2.525	2.043	3.133	1.458
			218	1.241	2.585	1.56	1.7	1.992	1.216	1.152	1.665
			219	1.383	2.997	1.237	4.555	2.358	4.036	2.27	1.476
			220	1.476	2.546	1.533	3.053	2.426	5.963	2.045	1.895
			221	1.436	1.207	2.145	1.036	2.984	2.332	1.22	1.858
			222	1.387	1.844	1.895	1.533	3.032	3.833	1.629	1.175
			223	1.691	1.275	1.546	3.156	3.298	1.943	3.636	1.662
			224	1.56	0.887	1.304	1.765	2.02	4.185	0.639	2.261
			225	1.246	1.918	2.103	1.344	1.313	2.323	1.857	1.61
			226	1.402	1.574	1.443	4.01	3.749	2.432	2	1.959
			227	1.32	2.221	1.458	1.175	1.216	2.668	0.814	1.678
			228	1.476	0.619	1.258	1.824	2.279	2.045	0.606	1.32
			229	1.241	0.978	1.402	3.221	1.542	3.786	2.587	1.387
			230	2.317	1.432	1.387	1.375	1.879	3.21	2.432	1.983
			231	2.608	1.649	2.628	1.153	1.581	2.684	1.088	1.344
			232	0.928	1.649	1.533	2.145	1.657	1.538	3.782	1.465
			233	1.139	1.678	1.237	0.887	2.589	3.347	3.58	1.031
			234	2.407	1.241	1.827	1.756	2.131	2.02	1.374	1.465
			235	1.115	1.356	1.443	2.002	2.622	2.224	1.229	1.447
			236	1.32	1.304	1.55	2.476	1.906	2.589	3.642	3.101
			237	1.175	1.241	1.465	2.371	1.403	3.985	0.931	2.706
			238	0.555	1.678	1.115	1.653	2.71	2.343	1.764	1.662
			239	1.458	3.4	1.662	0.825	1.216	2.684	1.143	1.983
			240	1.031	2.187	1.356	1.55	3.571	1.854	1.93	2.123
			241	1.051	1.436	1.34	3.717	1.767	6.756	2.243	2.153
			242	1.546	1.402	1.241	1.533	3.253	3.083	2.308	3.68
			243	1.546	0.928	2.204	1.533	3.436	2.08	2.689	1.501
			244	1.096	1.63	2.175	2.087	1.862	2.426	1.278	3.377
			245	1.34	1.383	2.373	1.653	1.744	2.628	4.351	1.241
			246	1.051	1.476	1.678	1.577	1.446	4.041	2.597	2.351
			247	2.002	1.6	1.63	3.075	3.146	1.943	1.629	1.166
			248	1.691	1.63	0.922	1.969	2.162	1.152	1.632	2.55
			249	1.867	1.076	1.465	3.005	1.216	2.045	1.597	2.351
			250	1.258	1.7	1.476	1.577	1.887	2.143	2.557	1.533
			251	1.691	1.6	1.383	2.087	2.06	5.928	3.362	1.153
			252	1.522	1.207	1.051	2.608	4.635	3.621	2.527	3.207
			253	1.11	1.32	2.123	1.115	1.93	5.588	2	1.691
			254	1.649	2.305	1.356	2.289	2.325	2.143	1.515	1.991
			255	1.577	1.34	1.895	1.55	2.364	5.455	1.644	3.5
			256	1.61	1.383	1.051	3.3	3.407	1.313	2.005	2.326
			257	1.691	1.356	0.805	4.301	1.798	1.79	1.143	2.642
			258	1.7	1.447	0.583	1.34	2.844	2.575	2.033	2.886
			259	1.501	1.706	2.459	2.165	2.626	4.505	1.502	2.493
			260	1.63	1.522	1.867	1.304	1.355	1.619	1.22	1.577
			261	1.56	1.844	1.662	1.98	2.971	1.681	1.015	2.046
			262	1.546	1.254	1.653	2.033	1.457	1.629	1.72	2.864
			263	1.476	1.344	2.062	1.458	1.943	2.644	1.074	2.115
			264	1.436	1.487	1.983	3.925	1.542	2.394	3.93	2.698
			265	1.762	1.969	1.969	2.552	3.111	2.325	1.03	4.522
			266	1.051	1.11	3.827	1.78	1.428	2.575	1.233	2.087
			267	1.207	1.447	0.95	2.277	2.628	2.358	0.714	2.634
			268	1.8	1.076	1.546	2.404	1.807	1.597	1.313	0.743
			269	1.465	1.57	1.522	1.402	1.328	2	2.555	4.522
			270	1.487	1.32	1.402	1.051	2.332	3.944	1.644	4.258
			271	0.922	1.844	1.11	1.8	2.012	3.386	5.721	2.579
			272	1.895	1.015	1.546	1.662	5.171	3.189	1.278	4.721
			273	1.969	2.103	1.465	1.662	2.913	1.943	2.147	1.076
			274	1.577	1.443	1.856	4.01	1.518	2.377	1.787	7.155
			275	1.175	1.892	1.649	2.167	6.752	2.892	1.414	3.967
			276	2.167	2.688	3.431	2.64	1.807	3.944	1.414	1.78
			277	1.153	1.63	1.312	1.895	2.983	3.358	3.138	1.246
			278	1.34	1.32	1.476	1.61	1.72	1.717	1.129	1.653
			279	1.533	0.785	1.574	1.858	1.807	1.545	3.929	2.268
			280	1.383	0.785	0.619	1.63	2.224	1.317	1.717	2.688
			281	1.443	0.729	1.175	0.461	3.333	1.854	4.297	1.443
			282	1.356	1.34	1.153	1.533	2.575	1.581	2.525	5.804
			283	1.207	0.928	1.11	1.487	1.714	2.224	3.818	2.561
			284	1.762	1.015	1.901	4.208	2.285	2.527	2.95	1.096
			285	1.241	1.096	3.202	1.662	1.518	4.97	0.958	2.624
			286	1.096	1.015	1.237	2.167	1.992	2.72	6.414	4.441
			287	1.443	0.978	1.237	2.596	2.441	2.377	1.471	1.501
			288	1.858	0.881	1.32	1.762	2.575	3.032	2.651	5.001
			289	1.756	1.246	1.387	1.756	1.629	2.109	3.418	0.933
			290	1.728	1.11	1.465	1.901	1.229	1.738	3.447	1.432
			291	2.087	1.175	1.241	2.046	1.403	2.575	1.111	1.11
			292	1.115	1.115	1.762	1.546	2.634	1.313	1.348	1.096
			293	1.432	1.533	1.983	2.263	4.462	2.773	1.428	4.156
			294	1.031	1.015	1.241	3.289	3.857	1.854	1.01	4.089
			295	1.344	0.922	2.282	1.749	1.428	1.854	2.589	5.396
			296	1.465	1.237	3.762	2.145	2.945	1.767	3.621	1.8
			297	1.096	0.978	1.961	1.344	1.961	2.555	1.857	5.005
			298	1.678	0.805	2.337	1.096	6.916	1.821	2.082	3.701
			299	1.344	1.076	1.402	3.26	2.441	4.102	2.082	1.78
			300	1.241	1.258	0.875	2.55	3.172	2.892	1.502	5.302
			301	1.134	0.825	2.145	2.991	2.626	2.305	1.457	3.864
			302	1.402	1.241		2.123	1.943	2.325	2.476	2.165
			303	1.487			1.402	4.315			1.706
			304	2.031			1.774	1.403			1.574
			305				1.465	3.436
			306				1.241	1.818
			307				1.533	2.651
			308					2.162
			309					1.916
			310					2.082
			311					3.335
			312					2.531
			313					3.388

## Sheet: Figure 1g
				% sister telomere loss
			Figure 1g
				RMG1		without Telo	total	%
				Parental	repeat 1	3	396	0.757576
					repeat 2	2	404	0.49505
					repeat 3	5	364	1.37363
				ARID1A-KO	repeat 1	25	421	5.93824
					repeat 2	37	415	8.91566
					repeat 3	19	379	5.01319

## Sheet: Figure 1h
					% sister telomere loss
				Figure 1h
							without Telo	total	%
					RMG1	repeat 1	7	404	1.73267
						repeat 2	4	407	0.982801
						repeat 3	4	423	0.945626
					OVCA429	repeat 1	4	438	0.913242
						repeat 2	3	420	0.714286
						repeat 3	6	383	1.56658
					VOA4841	repeat 1	4	414	0.966184
						repeat 2	7	420	1.66667
						repeat 3	3	403	0.744417
					OVISE	repeat 1	23	412	5.58252
						repeat 2	21	419	5.01193
						repeat 3	22	407	5.40541
					OVTOKO	repeat 1	35	382	9.1623
						repeat 2	27	379	7.12401
						repeat 3	20	415	4.81928
					SKOV3	repeat 1	22	437	5.03432
						repeat 2	32	421	7.60095
						repeat 3	26	420	6.19048
					TOV21G	repeat 1	17	388	4.38144
						repeat 2	33	367	8.99183
						repeat 3	24	392	6.12245
					XVOA295	repeat 1	12	372	3.22581
						repeat 2	16	376	4.25532
						repeat 3	22	390	5.64103
					% sister telomere loss
				Figure 1j
							without Telo	total	%
					Control Ovary	repeat 1	36	424	8.49057
						repeat 2	15	310	4.83871
						repeat 3	17	346	4.91329
				Arid1a/Pik3ca OCCC tumors	Tumor 1	repeat 1	49	322	15.2174
						repeat 2	89	430	20.6977
						repeat 3	60	404	14.8515
					Tumor 2	repeat 1	114	404	28.2178
						repeat 2	86	326	26.3804
						repeat 3	67	305	21.9672
					Tumor 3	repeat 1	67	331	20.2417
						repeat 2	64	347	18.4438
						repeat 3	52	306	16.9935

## Sheet: Figure 2b
		Figure 2b

## Sheet: Figure 2d
				Figure 2d	% gH2AX foci co-localized with telomere
							rH2AX with Telo	Total rH2AX foci	%
				RMG1	Parental
						repeat 1	7	104	6.73077
						repeat 2	4	123	3.25203
						repeat 3	10	115	8.69565
					ARID1A KO
						repeat 1	105	124	84.6774
						repeat 2	136	155	87.7419
						repeat 3	82	120	68.3333

## Sheet: Figure 2f
				% gH2AX foci co-localized with telomere
			Figure 2f			rH2AX with Telo	Total rH2AX foci	%
				RMG1	repeat 1	11	113	9.73451
					repeat 2	5	120	4.16667
					repeat 3	18	107	16.8224
				OVCA429	repeat 1	6	115	5.21739
					repeat 2	20	122	16.3934
					repeat 3	18	109	16.5138
				VOA4841	repeat 1	12	109	11.0092
					repeat 2	29	122	23.7705
					repeat 3	7	105	6.66667
				OVISE	repeat 1	86	155	55.4839
					repeat 2	77	160	48.125
					repeat 3	104	141	73.7589
				OVTOKO	repeat 1	96	132	72.7273
					repeat 2	89	180	49.4444
					repeat 3	102	186	54.8387
				SKOV3	repeat 1	102	149	68.4564
					repeat 2	94	125	75.2
					repeat 3	117	170	68.8235
				TOV21G	repeat 1	145	192	75.5208
					repeat 2	158	175	90.2857
					repeat 3	108	146	73.9726
				XVOA295	repeat 1	82	139	58.9928
					repeat 2	65	133	48.8722
					repeat 3	78	124	62.9032

## Sheet: Figure 2h
				Figure 2h	% gH2AX foci co-localized with telomere
					Bladder organoid
					WT		rH2AX with Telo	Total rH2AX foci	%
						Repeat 1	2	56	3.57143
						Repeat 2	4	51	7.84314
						Repeat 3	1	66	1.51515
					P53-/-Pten-/-
						Repeat 1	4	45	8.88889
						Repeat 2	3	67	4.47761
						Repeat 3	4	50	8
					P53-/-Pten-/-
						Repeat 1	3	59	5.08475
						Repeat 2	8	64	12.5
						Repeat 3	11	63	17.4603
					P53-/-Pten-/-Arid1a-/-
						Repeat 1	49	58	84.4828
						Repeat 2	53	73	72.6027
						Repeat 3	61	69	88.4058
					P53-/-Pten-/-Arid1a-/-
						Repeat 1	61	75	81.3333
						Repeat 2	58	78	74.359
						Repeat 3	55	62	88.7097

## Sheet: Figure 3b and 3c
				Figure 3b and 3c		% cells with anaphase bridge and lagging chromosomes
								Lagging No.	Bridge No.	Total	Lagging %	Bridge %
					RMG1	Parental	Repeat 1	1	1	36	2.77778	2.77778
							Repeat 2	1	0	40	2.5	0
							Repeat 3	0	0	35	0	0
						ARID1A-KO	Repeat 1	4	3	40	10	7.5
							Repeat 2	6	8	42	14.2857	19.0476
							Repeat 3	5	4	35	14.2857	11.4286

## Sheet: Figure 3e and 3f
				Figure 3e and 3f		% cells with anaphase bridge and lagging chromosomes
								Lagging No.	Bridge No.	Total	Lagging %	Bridge %
						RMG1	Repeat 1	0	0	55	0	0
							Repeat 2	2	2	42	4.7619	4.7619
							Repeat 3	0	1	47	0	2.12766
						OVCA429	Repeat 1	1	1	60	1.66667	1.66667
							Repeat 2	1	0	48	2.08333	0
							Repeat 3	2	1	45	4.44444	2.22222
						VOA4841	Repeat 1	2	3	47	4.25532	6.38298
							Repeat 2	3	2	40	7.5	5
							Repeat 3	0	0	38	0	0
						OVISE	Repeat 1	12	8	57	21.0526	14.0351
							Repeat 2	11	12	53	20.7547	22.6415
							Repeat 3	14	6	42	33.3333	14.2857
						OVTOKO	Repeat 1	10	15	46	21.7391	32.6087
							Repeat 2	8	9	48	16.6667	18.75
							Repeat 3	9	8	65	13.8462	12.3077
						SKOV3	Repeat 1	8	11	49	16.3265	22.449
							Repeat 2	11	16	57	19.2982	28.0702
							Repeat 3	7	9	46	15.2174	19.5652
						TOV21G	Repeat 1	15	12	51	29.4118	23.5294
							Repeat 2	14	14	56	25	25
							Repeat 3	14	16	53	26.4151	30.1887
						XVOA295	Repeat 1	11	8	39	28.2051	20.5128
							Repeat 2	10	13	48	20.8333	27.0833
							Repeat 3	14	14	50	28	28

## Sheet: Figure 3h
				Figure 3h		% cells with anaphase bridge
							chromosome bridge	total	%
					OCCC PDX ARID1A	WT	1	56	1.78571
					OCCC PDX ARID1A	mutant #1	6	61	9.83607
					OCCC PDX ARID1A	mutant #2	4	47	8.51064

[truncated: 51 more sheets: Figure 3j, Figure 3k, Figure 3m, Figure 4b, Figure 4c, Figure 4d, Figure 4e, Figure 4f, Figure 4g, Figure 5a, Figure 5f, Figure 5l, Figure 6b, Figure 6d, Figure 6f, Figure 6g, Figure 6h, Figure 6j, Figure 6k, Figure 6l …]
